# Supplementary material for: Volumetric evaluation of osteotomy gap following mandibular bilateral sagittal split osteotomy using a novel semi-automated approach: a pilot study
Source: Clin Oral Investig. 2024 Jun 6;28(7):358. doi: 10.1007/s00784-024-05753-9 (PMC11156743; doi:10.1007/s00784-024-05753-9)
Supplement: Supplementary file 1 — Supplementary Material 1 [file 784_2024_5753_MOESM1_ESM.xlsx]

## Sheet: supplements 1
	Interclass correlation(ICC) for the manual segmentation approach
			ICC	95% confidence interval for ICC population values
	right buccal baseline		-0.047	-0.202 < ICC < 0.545
	left buccal baseline		0.829	0.437 < ICC < 0.978
	right lingual baseline		0.701	0.253 < ICC < 0.957
	left lingual baseline		0.688	0.284 < ICC < 0.955
	right buccal follow-up		-0.114	-0.215 < ICC < 0.378
	left buccal follow-up		0.169	-0.116 < ICC < 0.772
	right lingual follow-up		0.015	-0.210 < ICC < 0.661
	left lingual follow-up		0.005	-0.236 < ICC < 0.668
	mean buccal		0.209	-0.024 < ICC < 0.668
	SD buccal		0.43
	mean lingual		0.219	-0.066 < ICC < 0.755
	SD lingual		0.329
	overall		0.214	-0.045 < ICC < 0.712
	SD overall		0.355
